# Supplementary material for: Markers of Iron Metabolism and Outcomes in Patients with Heart Failure: A Systematic Review
Source: Int J Mol Sci. 2023 Mar 15;24(6):5645. doi: 10.3390/ijms24065645 (PMC10059277; doi:10.3390/ijms24065645)
Supplement: Supplementary file 1 [file ijms-24-05645-s001.zip]

Archive with 1 entries (1 files):
- ijms-2206827-SI.pdf
